# Supplementary material for: Optimal Nozzle Position and Patient’s Posture to Enhance Drug Delivery into the Peritoneum during Rotational Intraperitoneal Pressurized Aerosol Chemotherapy in a Swine Model
Source: J Pers Med. 2022 Oct 31;12(11):1799. doi: 10.3390/jpm12111799 (PMC9695236; doi:10.3390/jpm12111799)
Supplement: Supplementary file 1 [file jpm-12-01799-s001.zip]

Archive with 1 entries (1 files):
- jpm-1940629-supplementary.pdf
